# Supplementary material for: MD-Transformer: Multimodal Integration of ProtBERT Embeddings and Physicochemical Descriptors for Protein–Protein Interface Residue Prediction
Source: Int J Mol Sci. 2026 Jun 29;27(13):5848. doi: 10.3390/ijms27135848 (PMC13361990; doi:10.3390/ijms27135848)
Supplement: Supplementary file 1 [file ijms-27-05848-s001.zip]

Archive with 2 entries (2 files):
- Supplementary Materials.pdf
- Supplementary_Data_S1_external_raw_and_mmseqs2_audit.xlsx
