# Supplementary material for: MD-Transformer: Multimodal Integration of ProtBERT Embeddings and Physicochemical Descriptors for Protein–Protein Interface Residue Prediction
Source: Int J Mol Sci. 2026 Jun 29;27(13):5848. doi: 10.3390/ijms27135848 (PMC13361990; doi:10.3390/ijms27135848)
Supplement: Supplementary file 1 [file ijms-27-05848-s001.zip › Supplementary_Data_S1_external_raw_and_mmseqs2_audit.xlsx]

## Sheet: external_raw_dataset_stats
PDB_ID	Chains	Num_Residues	Pos_Count	Pos_Ratio
10JU	2	521	62	0.119002
10LG	2	286	55	0.192308
10OR	24	3015	1414	0.468988
10VB	12	1159	489	0.421915
10VC	12	1159	501	0.432269
11NB	4	1998	751	0.375876
21TW	4	638	257	0.402821
22AJ	2	860	109	0.126744
28JN	2	698	200	0.286533
29HN	2	194	113	0.582474
29SJ	2	360	48	0.133333
5SB7	6	2193	486	0.221614
6XJQ	6	999	365	0.365365
6Z48	8	1124	418	0.371886
7CIS	3	383	129	0.336815
7e+50	2	300	42	0.14
7F1V	4	1570	526	0.335032

## Sheet: mmseqs2_best_hit
query	target	fident	alnlen	qlen	tlen	qcov	tcov	evalue	bits
7CIS_B	5WHK_B	100	99	100	99	99	100	8.551e-69	218
5SB7_F	2HQS_A	100	6	343	412	1.7	1.5	92.36	18
11NB_D	1N2C_B	100	522	522	522	100	100	0	1106
11NB_B	1N2C_B	100	522	522	522	100	100	0	1106
6Z48_D	1JMO_H	99.9	258	254	259	100	99.6	9.568e-180	547
6Z48_H	1JMO_H	99.5	258	253	259	100	99.6	6.051e-179	544
6Z48_B	1JMO_H	99.3	258	252	259	100	99.6	1.486e-178	543
6Z48_F	1JMO_H	98.9	258	251	259	100	99.6	9.398e-178	541
11NB_A	1N2C_A	98.8	477	477	478	100	99.8	0	996
11NB_C	1N2C_A	98.8	477	477	478	100	99.8	0	996
22AJ_A	1JPS_L	98.3	9	431	213	2.1	4.2	17.01	21
7F1V_B	4M5Z_A	97.8	10	391	210	2.6	4.8	3.789	23
7F1V_D	4M5Z_A	97.8	10	391	210	2.6	4.8	3.789	23
7F1V_C	4M5Z_A	97.8	10	392	210	2.6	4.8	3.801	23
7F1V_A	4M5Z_A	97.8	10	396	210	2.5	4.8	3.846	23
6Z48_C	1JMO_L	96.5	29	29	47	100	61.7	9.617e-16	61
6Z48_E	1JMO_L	96.5	29	29	47	100	61.7	9.617e-16	61
5SB7_C	1JPS_L	96.2	9	440	213	2	4.2	22.98	21
5SB7_A	1JPS_L	96.2	9	438	213	2.1	4.2	22.86	21
21TW_B	5WUX_F	96.1	140	139	141	100	99.3	2.717e-91	285
21TW_D	5WUX_F	95.8	139	138	141	100	98.6	2.361e-90	282
21TW_C	5WUX_F	95.5	139	137	141	100	98.6	5.801e-90	281
6Z48_A	1JMO_L	94.8	28	28	47	100	59.6	1.162e-14	58
6Z48_L	1JMO_L	94.8	28	28	47	100	59.6	1.162e-14	58
10OR_G	1EWY_A	94.2	7	122	303	5.7	2.3	111.2	16
7E50_B	1BKD_S	94.2	9	245	439	3.7	2.1	15.4	20
10OR_K	1EWY_A	94.2	7	122	303	5.7	2.3	111.2	16
10OR_I	1EWY_A	94.2	7	122	303	5.7	2.3	111.2	16
10OR_A	2DD8_S	90	9	183	192	4.9	4.7	18.84	19
10OR_C	2DD8_S	90	9	183	192	4.9	4.7	18.84	19
10OR_E	2DD8_S	90	9	183	192	4.9	4.7	18.84	19
6XJQ_L	1S78_C	89.1	213	214	214	99.5	99.5	1.158e-128	397
6XJQ_D	1S78_C	89.1	213	214	214	99.5	99.5	1.158e-128	397
10OR_L	3RVW_A	88.6	10	111	222	9	4.5	2.838	21
10OR_J	3RVW_A	88.6	10	111	222	9	4.5	2.838	21
10OR_H	3RVW_A	88.6	10	111	222	9	4.5	2.838	21
10OR_P	1E6E_A	88	9	110	457	8.2	2	12.35	19
10OR_N	1E6E_A	88	9	110	457	8.2	2	12.35	19
10OR_R	1E6E_A	88	9	110	457	8.2	2	12.35	19
7CIS_A	1AKJ_A	87.4	276	276	276	100	100	4.236e-164	503
10OR_M	2AYO_A	85	10	124	355	8.1	2.8	6.141	20
10OR_O	2AYO_A	85	10	124	355	8.1	2.8	6.141	20
10OR_Q	2AYO_A	85	10	124	355	8.1	2.8	6.141	20
10LG_B	1UDI_E	83.8	9	15	227	60	4	0.5393	18
10VC_G	4M3K_B	83.1	7	111	116	6.3	6	315.9	15
10VC_C	4M3K_B	83.1	7	111	116	6.3	6	315.9	15
10VB_C	4M3K_B	83.1	7	111	116	6.3	6	315.9	15
10VB_G	4M3K_B	83.1	7	111	116	6.3	6	315.9	15
10OR_X	3WD5_L	82.1	108	108	213	100	50.2	4.298e-57	185
10OR_T	3WD5_L	82.1	108	108	213	100	50.2	4.298e-57	185
10OR_V	3WD5_L	82.1	108	108	213	100	50.2	4.298e-57	185
29HN_B	1DE4_A	81.3	10	156	272	6.4	3.7	15.27	19
6XJQ_H	1S78_D	79.5	227	228	222	99.6	100	1.768e-119	372
6XJQ_C	1S78_D	79	226	227	222	99.6	99.5	5.413e-118	367
10LG_A	1JTG_B	75.8	10	271	165	3.7	6.1	70.71	18
28JN_B	1XQS_A	75.8	10	386	264	2.6	3.8	105.3	18
21TW_A	5GRJ_H	74.3	117	224	118	50	99.2	1.088e-52	179
10OR_S	5O1R_H	72.9	125	125	226	100	54.4	2.727e-57	186
10OR_U	5O1R_H	72.9	125	125	226	100	54.4	2.727e-57	186
10OR_W	5O1R_H	72.9	125	125	226	100	54.4	2.727e-57	186
28JN_A	4G6M_L	72.1	10	312	213	3.2	4.7	145.2	18
10JU_B	1CLV_A	70.2	10	252	470	4	2.1	151	17
7E50_A	3SGQ_I	69.3	21	55	51	38.2	41.2	7.529e-05	32
10JU_A	4GAM_B	69.3	9	269	388	3.3	2.3	498.8	16
5SB7_D	1FAK_L	68.4	10	426	108	2.3	9.3	356.2	17
5SB7_B	1FAK_L	68.4	10	423	108	2.4	9.3	353.5	17
10VC_E	1ZLI_A	67.7	11	108	306	10.2	3.6	29.16	18
10VC_K	1ZLI_A	67.7	11	108	306	10.2	3.6	29.16	18
29HN_A	1IRA_Y	67.7	11	38	311	28.9	3.5	4.006	18
10VB_A	1ZLI_A	67.7	11	108	306	10.2	3.6	29.16	18
10VC_A	1ZLI_A	67.7	11	108	306	10.2	3.6	29.16	18
10VB_E	1ZLI_A	67.7	11	108	306	10.2	3.6	29.16	18
10VB_K	1ZLI_A	67.7	11	108	306	10.2	3.6	29.16	18
10OR_D	1S78_C	65.2	9	122	214	7.4	4.2	354.7	15
10OR_F	1S78_C	65.2	9	122	214	7.4	4.2	354.7	15
10OR_B	1S78_C	65.2	9	122	214	7.4	4.2	354.7	15
22AJ_B	1AKJ_D	62.7	11	429	114	2.6	9.6	358.9	17
10VC_I	1MQ8_B	62.5	12	107	177	11.2	6.8	28.77	18
10VB_I	1MQ8_B	62.5	12	107	177	11.2	6.8	28.77	18
29SJ_B	2OZA_B	59.5	12	178	340	6.7	3.5	100.4	17
10VC_L	1JWH_A	53.9	15	83	336	18.1	4.5	10.46	19
10VC_H	1JWH_A	53.9	15	84	336	17.9	4.5	10.68	19
10VC_J	1JWH_A	53.9	15	83	336	18.1	4.5	10.46	19
10VB_B	1JWH_A	53.9	15	86	336	17.4	4.5	11.13	19
10VC_F	1JWH_A	53.9	15	86	336	17.4	4.5	11.13	19
10VC_D	1JWH_A	53.9	15	84	336	17.9	4.5	10.68	19
10VC_B	1JWH_A	53.9	15	86	336	17.4	4.5	11.13	19
10VB_D	1JWH_A	53.9	15	84	336	17.9	4.5	10.68	19
10VB_L	1JWH_A	53.9	15	83	336	18.1	4.5	10.46	19
10VB_F	1JWH_A	53.9	15	86	336	17.4	4.5	11.13	19
10VB_J	1JWH_A	53.9	15	83	336	18.1	4.5	10.46	19
10VB_H	1JWH_A	53.9	15	84	336	17.9	4.5	10.68	19
29SJ_A	1Y64_A	45.9	13	182	356	7.1	3.7	752	14
